# Supplementary material for: A new species of the genus Pseudocrangonyx (Crustacea, Amphipoda, Pseudocrangonyctidae) from Korea
Source: Zookeys. 2018 Feb 6;(735):27–44. doi: 10.3897/zookeys.735.21697 (PMC5904333; doi:10.3897/zookeys.735.21697)
Supplement: XML Treatment for Pseudocrangonyx daejeonensis [file zookeys.735.21697-treatment1.xml]

<!DOCTYPE tp:taxon-treatment
  PUBLIC "-//TaxonX//DTD Taxonomic Treatment Publishing DTD v0 20100105//EN" "tax-treatment-NSO.dtd">
<tp:taxon-treatment xmlns:tp="http://www.plazi.org/taxpub"><tp:treatment-meta><kwd-group><label>Taxon classification</label><kwd><named-content xmlns:xlink="http://www.w3.org/1999/xlink" content-type="kingdom">Animalia</named-content></kwd><kwd><named-content xmlns:xlink="http://www.w3.org/1999/xlink" content-type="order">ORDO</named-content></kwd><kwd><named-content xmlns:xlink="http://www.w3.org/1999/xlink" content-type="family">FAMILIA</named-content></kwd></kwd-group><mixed-citation publication-type="journal"><person-group><name><surname>Lee</surname><given-names>Chi-Woo</given-names></name><name><surname>Tomikawa</surname><given-names>Ko</given-names></name><name><surname>Nakano</surname><given-names>Takafumi</given-names></name><name><surname>Min</surname><given-names>Gi-Sik</given-names></name></person-group><article-title>A new species of the genus <italic><tp:taxon-name><tp:taxon-name-part taxon-name-part-type="genus" reg="Pseudocrangonyx">Pseudocrangonyx</tp:taxon-name-part></tp:taxon-name></italic> (<tp:taxon-name><tp:taxon-name-part taxon-name-part-type="subphylum">Crustacea</tp:taxon-name-part></tp:taxon-name>, <tp:taxon-name><tp:taxon-name-part taxon-name-part-type="order">Amphipoda</tp:taxon-name-part></tp:taxon-name>, <tp:taxon-name><tp:taxon-name-part taxon-name-part-type="family">Pseudocrangonyctidae</tp:taxon-name-part></tp:taxon-name>) from Korea</article-title><source>Zookeys</source><day>6</day><month>2</month><year>2018</year><volume>2018</volume><issue>735</issue><fpage>27</fpage><lpage>44</lpage><pub-id pub-id-type="doi">10.3897/zookeys.735.21697</pub-id></mixed-citation></tp:treatment-meta><tp:nomenclature><tp:taxon-name>
              <tp:taxon-name-part taxon-name-part-type="genus" reg="Pseudocrangonyx">Pseudocrangonyx</tp:taxon-name-part>
              <tp:taxon-name-part taxon-name-part-type="species" reg="daejeonensis">daejeonensis</tp:taxon-name-part>
              <object-id xmlns:xlink="http://www.w3.org/1999/xlink" content-type="zoobank" xlink:type="simple">http://zoobank.org/ECC7F708-DD43-4A48-9458-B6DA59265796</object-id>
            </tp:taxon-name><tp:taxon-status xmlns:xlink="http://www.w3.org/1999/xlink" xlink:type="simple">sp. n.</tp:taxon-status><xref ref-type="fig" rid="F2">Figs 2</xref><xref ref-type="fig" rid="F3">, 3</xref><xref ref-type="fig" rid="F4">, 4</xref><xref ref-type="fig" rid="F5">, 5</xref><xref ref-type="fig" rid="F6">, 6</xref><xref ref-type="fig" rid="F7">, 7</xref><xref ref-type="fig" rid="F8">, 8</xref><xref ref-type="fig" rid="F9">, 9</xref></tp:nomenclature><tp:treatment-sec sec-type="material" id="SECID0ERDAG"><title>Material examined.</title><p>Holotype: Female (NNIBRIV1, 3.8 mm), Heukseok-dong (<named-content xmlns:xlink="http://www.w3.org/1999/xlink" content-type="dwc:verbatimCoordinates" xlink:type="simple"><named-content content-type="geo-json" specific-use="{&#34;type&#34;:&#34;Point&#34;,&#34;coordinates&#34;:[127.340500,36.260833]}" id="NCID0E1DAG" xlink:type="simple">36°15.65'N, 127°20.43'E</named-content></named-content>), Daejeon, Korea, collected by Lee CW on 31 May 2017. Paratypes: 1 male (NNIBRIV2, 2.7 mm), 1 female (NNIBRIV3, 2.3 mm), 3 females (<named-content xmlns:xlink="http://www.w3.org/1999/xlink" content-type="dwc:institutional_code" xlink:type="simple">KUZ</named-content> Z1924), data same as for holotype.</p><p>
              <bold>Etymology.</bold> The specific name is an adjective derived from the type locality name of the new species.</p></tp:treatment-sec><tp:treatment-sec sec-type="description" id="SECID0EIEAG"><title>Description.</title><p>
              <italic>Female</italic> [NNIBRIV1, 3.8mm]. Head (Fig. <xref ref-type="fig" rid="F2">2</xref>) with short dorsal setae; rostrum reduced; lateral cephalic lobe rounded; antennal sinus shallow with rounded angle; eyes absent. Dorsal margin of pleonites 1–3 and urosomites 1–2 with setae (Fig. <xref ref-type="fig" rid="F2">2</xref>). Ventral margin of urosomite 1 without setae (Fig. <xref ref-type="fig" rid="F2">2</xref>). Ventral margin of epimeral plate 1 with seta, posteroventral corner rounded with seta (Fig. <xref ref-type="fig" rid="F2">2</xref>); ventral <!--PageBreak-->and posterior margins of plate 2 each with seta, posteroventral corner rounded with seta (Fig. <xref ref-type="fig" rid="F2">2</xref>); ventral and posterior margins of plate 3 each with 2 setae, posteroventral corner rounded with seta (Fig. <xref ref-type="fig" rid="F2">2</xref>).</p><fig id="F2" position="float" orientation="portrait"><label>Figure 2.</label><caption><p>
                  <italic><tp:taxon-name><tp:taxon-name-part taxon-name-part-type="genus" reg="Pseudocrangonyx">Pseudocrangonyx</tp:taxon-name-part> <tp:taxon-name-part taxon-name-part-type="species" reg="daejeonensis">daejeonensis</tp:taxon-name-part></tp:taxon-name></italic> sp. n., holotype, female (3.8 mm), NNIBRIV1. Habitus, lateral view.</p></caption><graphic xmlns:xlink="http://www.w3.org/1999/xlink" xlink:href="zookeys-735-027-g002.jpg" position="float" orientation="portrait" xlink:type="simple" id="oo_183867.jpg"/></fig><p>Antenna 1 (Fig. <xref ref-type="fig" rid="F3">3A</xref>) 0.38 times as long as body length, peduncular articles 1 to 3 in length ratio of 1.0 : 0.5 : 0.4; accessory flagellum (Fig. <xref ref-type="fig" rid="F3">3B</xref>) 2-articulate, terminal article with 3 setae and 1 aesthetasc; primary flagellum 10-articulate, 1 aesthetasc on some articles. Antenna 2 (Fig. <xref ref-type="fig" rid="F3">3C</xref>) 0.58 times as long as antenna 1; flagellum 0.65 times as long as peduncular articles 4 and 5 combined, consisting of 4 articles; calceoli absent.</p><fig id="F3" position="float" orientation="portrait"><label>Figure 3.</label><caption><p>
                  <italic><tp:taxon-name><tp:taxon-name-part taxon-name-part-type="genus" reg="Pseudocrangonyx">Pseudocrangonyx</tp:taxon-name-part> <tp:taxon-name-part taxon-name-part-type="species" reg="daejeonensis">daejeonensis</tp:taxon-name-part></tp:taxon-name></italic> sp. n., holotype, female (3.8 mm): <bold>A–D, F–K</bold> paratype female (2.3 mm): <bold>E</bold>. <bold>A</bold> antenna 1, lateral view <bold>B</bold> accessory flagellum of antenna 1, lateral view <bold>C</bold> antenna 2, medial view <bold>D</bold> upper lip, anterior view <bold>E</bold> upper lip, anterior view <bold>F</bold> left mandible, medial view <bold>G</bold> incisor, lacinia mobilis, and molar process of left mandible, medial view <bold>H</bold> incisor and lacinia mobilis of right mandible, medial view <bold>I</bold> lower lip, ventral view <bold>J</bold> maxilla 1, dorsal view <bold>K</bold> maxilla 2, ventral view.</p></caption><graphic xmlns:xlink="http://www.w3.org/1999/xlink" xlink:href="zookeys-735-027-g003.jpg" position="float" orientation="portrait" xlink:type="simple" id="oo_183868.jpg"/></fig><p>Upper lip (Fig. <xref ref-type="fig" rid="F3">3D</xref>) with rounded anterior margin, bearing fine setae. Mandibles (Fig. <xref ref-type="fig" rid="F3">3F, G, H</xref>) with left and right incisors with 5- and 4-dentate, respectively; left lacinia mobilis 4-dentate, right lacinia bifid, bearing many teeth; molar process triturative; accessory setal rows of left and right mandibles with 3- and 2- pectinate setae, respectively; palp 3-articulate, article 3 with 1 A-, 7 D-, and 3 E-setae. Lower lip (Fig. <xref ref-type="fig" rid="F3">3I</xref>) with broad outer lobes with fine setae, mandibular process of outer lobe rounded apically; inner lobes indistinct. Maxilla 1 (Fig. <xref ref-type="fig" rid="F3">3J</xref>) with inner and outer plates, and palp; inner plate subovate with 2 plumose setae; outer plate subrectangular with 7 serrate teeth apically; palp 2-articulate, longer than outer plate, article 2 with 2 apical robust setae. Maxilla 2 (Fig. <xref ref-type="fig" rid="F3">3K</xref>) with oblique inner row of 2 setae on inner plate. Maxilliped (Fig. <xref ref-type="fig" rid="F4">4A</xref>) with inner and outer plates, and palp; inner plate reaching base of palp article 1, with 2 apical robust setae; outer plate not exceeding end of palp article 1, with 2 plumose setae and some medial setae; palp 4-articulate, medial margin of article 2 lined with setae, article 4 with nail.</p><fig id="F4" position="float" orientation="portrait"><label>Figure 4.</label><caption><p>
                  <italic><tp:taxon-name><tp:taxon-name-part taxon-name-part-type="genus" reg="Pseudocrangonyx">Pseudocrangonyx</tp:taxon-name-part> <tp:taxon-name-part taxon-name-part-type="species" reg="daejeonensis">daejeonensis</tp:taxon-name-part></tp:taxon-name></italic> sp. n., holotype, female (3.8 mm). <bold>A</bold> maxilliped, dorsal view <bold>B</bold> gnathopod 1, medial view <bold>C</bold> palmar margin of propodus and dactylus of gnathopod 1, medial view <bold>D</bold> gnathopod 2, medial view <bold>E</bold> palmar margin of propodus and dactylus of gnathopod 2, medial view.</p></caption><graphic xmlns:xlink="http://www.w3.org/1999/xlink" xlink:href="zookeys-735-027-g004.jpg" position="float" orientation="portrait" xlink:type="simple" id="oo_183869.jpg"/></fig><p>Gnathopod 1 (Fig. <xref ref-type="fig" rid="F4">4B</xref>) with subquadrate coxa, bearing setae on its anterodistal and posteroventral corners, width 1.9 times as long as depth; posterior margin of basis with 3 setae; posterodistal corner of carpus with slender setae, some weakly pectinate; propodus stout, subchelate, palmar margin with 3 medial and 3 lateral robust setae; posterior <!--PageBreak--><!--PageBreak--><!--PageBreak-->margin of dactylus dentate (Fig. <xref ref-type="fig" rid="F4">4C</xref>). Gnathopod 2 (Fig. <xref ref-type="fig" rid="F4">4D</xref>) with subquadrate coxa, bearing setae on its anterodistal and posteroventral corners, width 1.6 times as long as depth; posterior margin of basis with 4 setae; posterodistal corner of carpus with slender setae, some weakly pectinate; propodus stout, subchelate, palmar margin with 7 medial and 2 lateral robust setae; posterior margin of dactylus dentate (Fig. <xref ref-type="fig" rid="F4">4E</xref>). Pereopod 3 (Fig. <xref ref-type="fig" rid="F5">5A</xref>) with subquadrate coxa bearing setae on its anterodistal and posteroventral corners, width 1.6 times as long as depth; anterior and posterior margins of basis with 2 and 4 setae, respectively; merus, carpus, and propodus in length ratio of 1.0 : 0.9 : 0.8; posterior margin and submargin of dactylus each with seta (Fig. <xref ref-type="fig" rid="F5">5B</xref>). Pereopod 4 (Fig. <xref ref-type="fig" rid="F5">5C</xref>) with subquadrate coxa bearing setae on its anterodistal corner, width 1.7 times as long as depth; anterior and posterior margins of basis each with 4 setae; merus, carpus, and propodus in length ratio of 1.0 : 0.7 : 0.8; posterior margin and submargin of dactylus each with seta (Fig. <xref ref-type="fig" rid="F5">5D</xref>). Pereopod 5 (Fig. <xref ref-type="fig" rid="F6">6A</xref>) with weakly bilobed coxa bearing setae on anterior and posterior lobes, width 1.7 times as long as depth; anterior and posterior margins of basis with 4 and 6 setae, respectively; merus, carpus, and propodus in length ratio of 1.0 : 0.7 : 0.8; anterior margin of dactylus with 2 setae (Fig. <xref ref-type="fig" rid="F6">6B</xref>). Pereopod 6 (Fig. <xref ref-type="fig" rid="F6">6C</xref>) with coxa bearing concave lower margin, marginally bare; anterior and posterior margins of basis with 5 and 3 setae, respectively; merus, carpus, and propodus in length ratio of 1.0 : 0.8 : 0.9; anterior margin of dactylus with 2 setae (Fig. <xref ref-type="fig" rid="F6">6D</xref>). Pereopod 7 (Fig. <xref ref-type="fig" rid="F6">6E</xref>) with subtriangular coxa, bearing seta on posteroproximal corner; anterior and posterior margins of basis with 3 and 4 setae, respectively; merus, carpus, and propodus in length ratio of 1.0 : 0.8 : 1.1; anterior margin of dactylus with 2 setae (Fig. <xref ref-type="fig" rid="F6">6F</xref>).</p><fig id="F5" position="float" orientation="portrait"><label>Figure 5.</label><caption><p>
                  <italic><tp:taxon-name><tp:taxon-name-part taxon-name-part-type="genus" reg="Pseudocrangonyx">Pseudocrangonyx</tp:taxon-name-part> <tp:taxon-name-part taxon-name-part-type="species" reg="daejeonensis">daejeonensis</tp:taxon-name-part></tp:taxon-name></italic> sp. n., holotype, female (3.8 mm). <bold>A</bold> pereopod 3, medial view <bold>B</bold> dactylus of pereopod 3, medial view <bold>C</bold> pereopod 4, medial view <bold>D</bold> dactylus of pereopod 4, medial view.</p></caption><graphic xmlns:xlink="http://www.w3.org/1999/xlink" xlink:href="zookeys-735-027-g005.jpg" position="float" orientation="portrait" xlink:type="simple" id="oo_183870.jpg"/></fig><fig id="F6" position="float" orientation="portrait"><label>Figure 6.</label><caption><p>
                  <italic><tp:taxon-name><tp:taxon-name-part taxon-name-part-type="genus" reg="Pseudocrangonyx">Pseudocrangonyx</tp:taxon-name-part> <tp:taxon-name-part taxon-name-part-type="species" reg="daejeonensis">daejeonensis</tp:taxon-name-part></tp:taxon-name></italic> sp. n., holotype, female (3.8 mm). <bold>A</bold> pereopod 5, medial view <bold>B</bold> dactylus of pereopod 5, medial view <bold>C</bold> pereopod 6, medial view <bold>D</bold> dactylus of pereopod 6, medial view <bold>E</bold> pereopod 7, lateral view <bold>F</bold> dactylus of pereopod 7, lateral view.</p></caption><graphic xmlns:xlink="http://www.w3.org/1999/xlink" xlink:href="zookeys-735-027-g006.jpg" position="float" orientation="portrait" xlink:type="simple" id="oo_183871.jpg"/></fig><p>Coxal gills (Figs <xref ref-type="fig" rid="F4">4D</xref>, <xref ref-type="fig" rid="F5">5A, C</xref>, <xref ref-type="fig" rid="F6">6A, C</xref>) on gnathopod 2 and pereopods 3–6; sternal gills absent. Brood plates (Figs <xref ref-type="fig" rid="F4">4D</xref>, <xref ref-type="fig" rid="F5">5A, C</xref>, <xref ref-type="fig" rid="F6">6A</xref>) slender, with numerous setae, on gnathopod 2 and pereopods 3–5.</p><p>Peduncle of pleopod 1 (Fig. <xref ref-type="fig" rid="F7">7A</xref>) with 1 outer marginal and 1 outerdistal seta; peduncle of pleopod 2 (Fig. <xref ref-type="fig" rid="F7">7C</xref>) with outerdistal seta; peduncle of pleopod 3 (Fig. <xref ref-type="fig" rid="F7">7D</xref>) lacking marginal and distal setae. Pleopods 1–3 with paired retinacula (Fig. <xref ref-type="fig" rid="F7">7B</xref>), and lacking bifid setae (clothes-pin setae) on inner basal margin of inner ramus; inner ramus of pleopods 1–3 3-, 3-, and 2-articulate (Fig. <xref ref-type="fig" rid="F7">7A, C, D</xref>); outer ramus of pleopods 1–3 4-, 3-, and 2-articulate (Fig. <xref ref-type="fig" rid="F7">7A, C, D</xref>).</p><fig id="F7" position="float" orientation="portrait"><label>Figure 7.</label><caption><p>
                  <italic><tp:taxon-name><tp:taxon-name-part taxon-name-part-type="genus" reg="Pseudocrangonyx">Pseudocrangonyx</tp:taxon-name-part> <tp:taxon-name-part taxon-name-part-type="species" reg="daejeonensis">daejeonensis</tp:taxon-name-part></tp:taxon-name></italic> sp. n., holotype, female (3.8 mm). <bold>A</bold> pleopod 1, anterior view <bold>B</bold> retinacula on peduncle of pleopod 1, anterior view <bold>C</bold> pleopod 2, anterior view <bold>D</bold> pleopod 3, anterior view <bold>E</bold> uropod 1, dorsal view <bold>F</bold> uropod 2, ventral view <bold>G</bold> uropod 3, dorsal view <bold>H</bold> telson, ventral view. Plumose setae on pleopodous rami omitted.</p></caption><graphic xmlns:xlink="http://www.w3.org/1999/xlink" xlink:href="zookeys-735-027-g007.jpg" position="float" orientation="portrait" xlink:type="simple" id="oo_183872.jpg"/></fig><p>Uropod 1 (Fig. <xref ref-type="fig" rid="F7">7E</xref>) with basofacial seta on peduncle; inner ramus 0.87 times as long as peduncle, inner margin of former with 2 robust setae, outer margin bare, basal part with slender seta; outer ramus 0.63 times as long as inner, marginally bare. Uropod 2 (Fig. <xref ref-type="fig" rid="F7">7F</xref>) with inner and outer rami; inner ramus 1.10 times as long as peduncle, its inner margin with robust seta, outer margin without setae; outer ramus 0.68 times as long as inner ramus, marginally bare. Uropod 3 (Fig. <xref ref-type="fig" rid="F7">7G</xref>) with peduncle 0.34 times as long as outer ramus, with 1 robust and 1 slender setae; inner ramus absent; outer ramus 2-articulate, proximal article with robust setae, terminal article 0.32 times as long as proximal article, with 3 distal setae. Telson (Fig. <xref ref-type="fig" rid="F7">7H</xref>) length 1.3 times as long as wide, cleft for 0.08 times of length, each telson lobe with 2 lateral penicillate setae, 1 apical robust and 1 apical short setae.</p><!--PageBreak--><p>
              <italic>Male</italic> [NNIBRIV2, 2.7 mm]. Antenna 1 (Fig. <xref ref-type="fig" rid="F8">8A, B</xref>) 0.46 times as long as body length, primary flagellum 7-articulate, 1 aesthetasc on some articles. Antenna 2 (Fig. <xref ref-type="fig" rid="F8">8C</xref>) 0.57 times as long as antenna 1; flagellum 0.72 times as long as peduncular articles 4 and 5 combined, consisting of 4 articles, first 2 of which with calceoli (Fig. <xref ref-type="fig" rid="F8">8D</xref>).</p><fig id="F8" position="float" orientation="portrait"><label>Figure 8.</label><caption><p>
                  <italic><tp:taxon-name><tp:taxon-name-part taxon-name-part-type="genus" reg="Pseudocrangonyx">Pseudocrangonyx</tp:taxon-name-part> <tp:taxon-name-part taxon-name-part-type="species" reg="daejeonensis">daejeonensis</tp:taxon-name-part></tp:taxon-name></italic> sp. n., paratype, male (2.7 mm). <bold>A</bold> antenna 1, lateral view <bold>B</bold> accessory flagellum of antenna 1, medial view <bold>C</bold> antenna 2, lateral view <bold>D</bold> calceolus of antenna 2, medial view <bold>E</bold> gnathopod 1, medial view <bold>F</bold> palmar margin of propodus and dactylus of gnathopod 1, medial view <bold>G</bold> gnathopod 2, lateral view <bold>H</bold> palmar margin of propodus and dactylus of gnathopod 2, lateral view.</p></caption><graphic xmlns:xlink="http://www.w3.org/1999/xlink" xlink:href="zookeys-735-027-g008.jpg" position="float" orientation="portrait" xlink:type="simple" id="oo_183873.jpg"/></fig><p>Gnathopod 1 (Fig. <xref ref-type="fig" rid="F8">8E</xref>) with coxa width 1.84 times as long as depth; palmar margin with 3 medial and 3 lateral robust setae (Fig. <xref ref-type="fig" rid="F8">8F</xref>). Gnathopod 2 (Fig. <xref ref-type="fig" rid="F8">8G</xref>) with coxa width 1.66 times as long as depth; palmar margin with 3 medial and 4 lateral robust setae (Fig. <xref ref-type="fig" rid="F8">8H</xref>).</p><p>Uropod 1 (Fig. <xref ref-type="fig" rid="F9">9A</xref>) with robust seta on inner margin of inner ramus; outer ramus 0.62 times as long as inner. Uropod 2 (Fig. <xref ref-type="fig" rid="F9">9B</xref>) with 2 serrate and 4 simple robust setae and slender seta at distal part. Uropod 3 (Fig. <xref ref-type="fig" rid="F9">9C</xref>) with peduncle 0.32 times as long as outer ramus; terminal article of outer ramus 0.5 times as long as proximal article.</p><fig id="F9" position="float" orientation="portrait"><label>Figure 9.</label><caption><p>
                  <italic><tp:taxon-name><tp:taxon-name-part taxon-name-part-type="genus" reg="Pseudocrangonyx">Pseudocrangonyx</tp:taxon-name-part> <tp:taxon-name-part taxon-name-part-type="species" reg="daejeonensis">daejeonensis</tp:taxon-name-part></tp:taxon-name></italic> sp. n., paratype, male (2.7 mm). <bold>A–C</bold> uropods 1–3, respectively, dorsal views.</p></caption><graphic xmlns:xlink="http://www.w3.org/1999/xlink" xlink:href="zookeys-735-027-g009.jpg" position="float" orientation="portrait" xlink:type="simple" id="oo_183874.jpg"/></fig><p>
              <bold>Variation.</bold> Peduncle of pleopod 1 with or without seta on outer margin.</p></tp:treatment-sec><tp:treatment-sec sec-type="distribution" id="SECID0EFVAG"><title>Distribution.</title><p>This species is known only from the type locality.</p></tp:treatment-sec><tp:treatment-sec sec-type="Molecular phylogenetic position" id="SECID0EKVAG"><title>Molecular phylogenetic position.</title><p>The <abbrev xmlns:xlink="http://www.w3.org/1999/xlink" xlink:title="Bayesian inference" id="ABBRID0EZBI3" xlink:type="simple">BI</abbrev> tree (mean ln <italic>L</italic> = −14039.10; Fig. <xref ref-type="fig" rid="F10">10</xref>) for estimating the phylogenetic position of the new species had an identical topology to that of the <abbrev xmlns:xlink="http://www.w3.org/1999/xlink" xlink:title="ML" id="ABBRID0EZML3" xlink:type="simple">ML</abbrev> tree (ln <italic>L</italic> = −14504.12; not shown). <italic><tp:taxon-name><tp:taxon-name-part taxon-name-part-type="genus" reg="Pseudocrangonyx">Pseudocrangonyx</tp:taxon-name-part> <tp:taxon-name-part taxon-name-part-type="species" reg="daejeonensis">daejeonensis</tp:taxon-name-part></tp:taxon-name></italic> belonged to a well-supported clade (BS = 98 %, PP = 0.99) containing the three phylogroups known from the western parts of Honshu and Shikoku, i.e., <italic><tp:taxon-name><tp:taxon-name-part taxon-name-part-type="genus" reg="Pseudocrangonyx">Pseudocrangonyx</tp:taxon-name-part></tp:taxon-name></italic> spp. 3–5. The new <!--PageBreak--><!--PageBreak--><!--PageBreak--><!--PageBreak-->species formed a clade (BS = 91 %, PP = 0.99) with <italic><tp:taxon-name><tp:taxon-name-part taxon-name-part-type="genus" reg="Pseudocrangonyx">Pseudocrangonyx</tp:taxon-name-part></tp:taxon-name></italic> sp. 3 inhabiting the eastern part of Shiga Prefecture, Japan. Monophyly of the present specimens of <italic><tp:taxon-name><tp:taxon-name-part taxon-name-part-type="genus" reg="Pseudocrangonyx">P.</tp:taxon-name-part> <tp:taxon-name-part taxon-name-part-type="species" reg="daejeonensis">daejeonensis</tp:taxon-name-part></tp:taxon-name></italic> was fully-supported (BS = 99 %, PP = 1.0).</p><fig id="F10" position="float" orientation="portrait"><label>Figure 10.</label><caption><p>Bayesian inference tree for 2773 bp of nuclear 28S rRNA, plus histone H3 and mitochondrial <abbrev xmlns:xlink="http://www.w3.org/1999/xlink" xlink:title="cytochrome c oxidase subunit I" id="ABBRID0EJXAG" xlink:type="simple">COI</abbrev> and 16S rRNA markers. Numbers on nodes represent bootstrap values for maximum likelihood and Bayesian posterior probabilities. Specimen numbers are shown in Table <xref ref-type="table" rid="T1">1</xref>.</p></caption><graphic xmlns:xlink="http://www.w3.org/1999/xlink" xlink:href="zookeys-735-027-g010.jpg" position="float" orientation="portrait" xlink:type="simple" id="oo_183875.jpg"/></fig></tp:treatment-sec><tp:treatment-sec sec-type="remarks" id="SECID0EWXAG"><title>Remarks.</title><p>
              <italic><tp:taxon-name><tp:taxon-name-part taxon-name-part-type="genus" reg="Pseudocrangonyx">Pseudocrangonyx</tp:taxon-name-part> <tp:taxon-name-part taxon-name-part-type="species" reg="daejeonensis">daejeonensis</tp:taxon-name-part></tp:taxon-name></italic> is morphologically similar to <italic><tp:taxon-name><tp:taxon-name-part taxon-name-part-type="genus" reg="Pseudocrangonyx">P.</tp:taxon-name-part> <tp:taxon-name-part taxon-name-part-type="species" reg="coreanus">coreanus</tp:taxon-name-part></tp:taxon-name></italic> in having 1) relatively small body size (smaller than 6 mm), 2) eyes completely absent, 3) carpus of gnathopod 2 without serrate robust setae on posterodistal corner, 4) outer margin or outer distal corner of pleopods 1 and 2 with setae, 5) inner basal margin of inner ramus of pleopods without bifid setae, and 6) small number of articles (less than 5) of rami of pleopods. However, the former is distinguished from the latter by the following features (features of <italic><tp:taxon-name><tp:taxon-name-part taxon-name-part-type="genus" reg="Pseudocrangonyx">P.</tp:taxon-name-part> <tp:taxon-name-part taxon-name-part-type="species" reg="coreanus">coreanus</tp:taxon-name-part></tp:taxon-name></italic> in parentheses): 1) antenna 1 shorter (longer) than 0.4 times as long as body length, 2) antenna 2 of female without calceoli (with calceoli), 3) uropod 1 not exceeding (slightly exceeding) tip of uropod 2, and 4) outer ramus of uropod 2 without robust seta (with robust seta).</p><p>
              <italic><tp:taxon-name><tp:taxon-name-part taxon-name-part-type="genus" reg="Pseudocrangonyx">Pseudocrangonyx</tp:taxon-name-part> <tp:taxon-name-part taxon-name-part-type="species" reg="daejeonensis">daejeonensis</tp:taxon-name-part></tp:taxon-name></italic> is also similar to <italic><tp:taxon-name><tp:taxon-name-part taxon-name-part-type="genus" reg="Pseudocrangonyx">P.</tp:taxon-name-part> <tp:taxon-name-part taxon-name-part-type="species" reg="febras">febras</tp:taxon-name-part></tp:taxon-name></italic> Sidorov, 2009 and <italic><tp:taxon-name><tp:taxon-name-part taxon-name-part-type="genus" reg="Pseudocrangonyx">P.</tp:taxon-name-part> <tp:taxon-name-part taxon-name-part-type="species" reg="gudariensis">gudariensis</tp:taxon-name-part></tp:taxon-name></italic> Tomikawa and Sato in <xref ref-type="bibr" rid="B16">Tomikawa et al. (2016)</xref> in having 1) relatively smaller body size, 2) eyes completely absent, and 3) urosomite 1 without basal setae. However, <italic><tp:taxon-name><tp:taxon-name-part taxon-name-part-type="genus" reg="Pseudocrangonyx">P.</tp:taxon-name-part> <tp:taxon-name-part taxon-name-part-type="species" reg="daejeonensis">daejeonensis</tp:taxon-name-part></tp:taxon-name></italic> is distinguished from these two species by the following features: from <italic><tp:taxon-name><tp:taxon-name-part taxon-name-part-type="genus" reg="Pseudocrangonyx">P.</tp:taxon-name-part> <tp:taxon-name-part taxon-name-part-type="species" reg="febras">febras</tp:taxon-name-part></tp:taxon-name></italic> (features of <italic><tp:taxon-name><tp:taxon-name-part taxon-name-part-type="genus" reg="Pseudocrangonyx">P.</tp:taxon-name-part> <tp:taxon-name-part taxon-name-part-type="species" reg="febras">febras</tp:taxon-name-part></tp:taxon-name></italic> in parentheses), 1) antenna 1 shorter than 0.4 times as long as body length (longer than 0.7 times), 2) peduncular article 2 of antenna 1 0.5 (0.7) <!--PageBreak-->times as long as article 1, 3) palp article 2 of mandible with 3 (7) setae, 4) carpus of male gnathopod 2 without serrate robust setae on posterodistal corner (with serrate robust setae), 5) fewer articles of pleopodal rami, up to 4 (more, up to 6), 6) inner ramus of uropod 1 with 2 inner marginal robust setae (5 inner and 3 outer marginal robust setae), 7) outer ramus of uropod 1 without setae (with 2 robust setae), and 8) inner ramus of uropod 2 with inner robust seta (3–4 inner and 2–3 outer marginal robust setae); from <italic><tp:taxon-name><tp:taxon-name-part taxon-name-part-type="genus" reg="Pseudocrangonyx">P.</tp:taxon-name-part> <tp:taxon-name-part taxon-name-part-type="species" reg="gudariensis">gudariensis</tp:taxon-name-part></tp:taxon-name></italic> (features of <italic><tp:taxon-name><tp:taxon-name-part taxon-name-part-type="genus" reg="Pseudocrangonyx">P.</tp:taxon-name-part> <tp:taxon-name-part taxon-name-part-type="species" reg="gudariensis">gudariensis</tp:taxon-name-part></tp:taxon-name></italic> in parentheses), 1) basal part of inner ramus of uropod 1 with 1 slender setae (with 3 slender setae), 2) outer ramus of uropod 1 without setae (with 2 setae), 3) inner margin of inner ramus uropod 2 with 1 robust setae (with 4 robust setae), and 4) telson lobe with 1 robust seta apically (with 2 robust setae apically).</p><p>Although the phylogenetic position of <italic><tp:taxon-name><tp:taxon-name-part taxon-name-part-type="genus" reg="Pseudocrangonyx">P.</tp:taxon-name-part> <tp:taxon-name-part taxon-name-part-type="species" reg="coreanus">coreanus</tp:taxon-name-part></tp:taxon-name></italic> remains uncertain, the results of the previous molecular phylogenetic studies (<xref ref-type="bibr" rid="B16">Tomikawa et al. 2016</xref>; <xref ref-type="bibr" rid="B20">Zhao and Hou 2017</xref>) and our phylogenetic analyses showed that <italic><tp:taxon-name><tp:taxon-name-part taxon-name-part-type="genus" reg="Pseudocrangonyx">P.</tp:taxon-name-part> <tp:taxon-name-part taxon-name-part-type="species" reg="daejeonensis">daejeonensis</tp:taxon-name-part></tp:taxon-name></italic> and the two morphologically similar species, <italic><tp:taxon-name><tp:taxon-name-part taxon-name-part-type="genus" reg="Pseudocrangonyx">P.</tp:taxon-name-part> <tp:taxon-name-part taxon-name-part-type="species" reg="febras">febras</tp:taxon-name-part></tp:taxon-name></italic> and <italic><tp:taxon-name><tp:taxon-name-part taxon-name-part-type="genus" reg="Pseudocrangonyx">P.</tp:taxon-name-part> <tp:taxon-name-part taxon-name-part-type="species" reg="gudariensis">gudariensis</tp:taxon-name-part></tp:taxon-name></italic>, did not form a monophyletic <!--PageBreak-->lineage with large genetic divergences. Because these three species inhabit interstitial waters, not subterranean habitats, morphological similarities observed among them may reflect their similar habitat preferences.</p><p>The phylogenetic position of <italic><tp:taxon-name><tp:taxon-name-part taxon-name-part-type="genus" reg="Pseudocrangonyx">P.</tp:taxon-name-part> <tp:taxon-name-part taxon-name-part-type="species" reg="daejeonensis">daejeonensis</tp:taxon-name-part></tp:taxon-name></italic> also sheds light onto the complex faunistic relationships between the <italic><tp:taxon-name><tp:taxon-name-part taxon-name-part-type="genus" reg="Pseudocrangonyx">Pseudocrangonyx</tp:taxon-name-part></tp:taxon-name></italic> species inhabiting the Japanese Archipelago and those inhabiting the Far Eastern continental area. Common ancestors of the Japanese <italic><tp:taxon-name><tp:taxon-name-part taxon-name-part-type="genus" reg="Pseudocrangonyx">Pseudocrangonyx</tp:taxon-name-part></tp:taxon-name></italic> species were considered to have migrated from the continental part to the Japanese Archipelago (<xref ref-type="bibr" rid="B13">Sidorov and Holsinger 2007</xref>). Previous systematic studies revealed that the <italic><tp:taxon-name><tp:taxon-name-part taxon-name-part-type="genus" reg="Pseudocrangonyx">Pseudocrangonyx</tp:taxon-name-part></tp:taxon-name></italic> amphipods distributed in northern Japan and the western tip of Honshu, Japan, i.e., <italic><tp:taxon-name><tp:taxon-name-part taxon-name-part-type="genus" reg="Pseudocrangonyx">P.</tp:taxon-name-part> <tp:taxon-name-part taxon-name-part-type="species" reg="yezonis">yezonis</tp:taxon-name-part></tp:taxon-name></italic> and <italic><tp:taxon-name><tp:taxon-name-part taxon-name-part-type="genus" reg="Pseudocrangonyx">Pseudocrangonyx</tp:taxon-name-part></tp:taxon-name></italic> sp. 2, are phylogenetically close to the continental species (<xref ref-type="bibr" rid="B13">Sidorov and Holsinger 2007</xref>; <xref ref-type="bibr" rid="B16">Tomikawa et al. 2016</xref>; <xref ref-type="bibr" rid="B20">Zhao and Hou 2017</xref>). As <italic><tp:taxon-name><tp:taxon-name-part taxon-name-part-type="genus" reg="Pseudocrangonyx">P.</tp:taxon-name-part> <tp:taxon-name-part taxon-name-part-type="species" reg="daejeonensis">daejeonensis</tp:taxon-name-part></tp:taxon-name></italic> formed a well-supported clade with <italic><tp:taxon-name><tp:taxon-name-part taxon-name-part-type="genus" reg="Pseudocrangonyx">Pseudocrangonyx</tp:taxon-name-part></tp:taxon-name></italic> sp. 3, which is indigenous to the central part of Honshu, their phylogenetic relationship suggested that the species diversity of the Japanese <italic><tp:taxon-name><tp:taxon-name-part taxon-name-part-type="genus" reg="Pseudocrangonyx">Pseudocrangonyx</tp:taxon-name-part></tp:taxon-name></italic> has been increased as a result of multiple continental-origins. It is also feasible that <italic><tp:taxon-name><tp:taxon-name-part taxon-name-part-type="genus" reg="Pseudocrangonyx">P.</tp:taxon-name-part> <tp:taxon-name-part taxon-name-part-type="species" reg="daejeonensis">daejeonensis</tp:taxon-name-part></tp:taxon-name></italic> diverged from a common ancestor indigenous to the Japanese Archipelago. To clarify the biogeographical history of <italic><tp:taxon-name><tp:taxon-name-part taxon-name-part-type="genus" reg="Pseudocrangonyx">Pseudocrangonyx</tp:taxon-name-part></tp:taxon-name></italic> amphipods, further faunistic surveys along with molecular phylogenetic analyses are essentially needed.</p><p>The uncorrected <italic>p</italic>-distance of 15.0 % for <abbrev xmlns:xlink="http://www.w3.org/1999/xlink" xlink:title="cytochrome c oxidase subunit I" id="ABBRID0EIBBG" xlink:type="simple">COI</abbrev>, calculated using MEGA7.0.16 (<xref ref-type="bibr" rid="B5">Kumar et al. 2016</xref>) between <italic><tp:taxon-name><tp:taxon-name-part taxon-name-part-type="genus" reg="Pseudocrangonyx">P.</tp:taxon-name-part> <tp:taxon-name-part taxon-name-part-type="species" reg="daejeonensis">daejeonensis</tp:taxon-name-part></tp:taxon-name></italic> and <italic><tp:taxon-name><tp:taxon-name-part taxon-name-part-type="genus" reg="Pseudocrangonyx">Pseudocrangonyx</tp:taxon-name-part></tp:taxon-name></italic> sp. 3 is equivalent to sequence divergence thresholds for discriminating amphipod species (<xref ref-type="bibr" rid="B19">Witt et al. 2006</xref>; <xref ref-type="bibr" rid="B10">Rock et al. 2007</xref>; <xref ref-type="bibr" rid="B3">Hou et al. 2009</xref>). The former is distinguished from the latter in having the following features (features of <italic><tp:taxon-name><tp:taxon-name-part taxon-name-part-type="genus" reg="Pseudocrangonyx">Pseudocrangonyx</tp:taxon-name-part></tp:taxon-name></italic> sp. 3 in parentheses): 1) outerdistal corner of peduncle of pleopod 3 without seta (with seta), 2) each of inner and outer ramus of pleopod 3 2-articulate (3-articulate), 3) outer rami of uropods 1 and 2 without marginal robust setae (with marginal seta), and 4) robust setae on distal part of proximal article of uropod 3 short, not reaching tip of terminal article (long, exceeding tip of terminal article) (Tomikawa pers. observation).</p></tp:treatment-sec><tp:treatment-sec><!--Section generated to contain objects referenced in tp:taxon-treatment.--><table-wrap id="T1" position="float" orientation="portrait"><label>Table 1.</label><caption><p>Samples used for the phylogenetic analyses. The information on the vouchers is accompanied by the collection locality and the INSDC accession numbers. Sequences marked with an asterisk were obtained for the first time in the present study. Acronyms: <named-content xmlns:xlink="http://www.w3.org/1999/xlink" content-type="dwc:institutional_code" xlink:type="simple">IZCAS</named-content>IZCAS, <named-content xmlns:xlink="http://www.w3.org/1999/xlink" xlink:type="simple" content-type="institution" xlink:href="http://grbio.org/institution/institute-zoology-chinese-academy-sciences">Institute of Zoology, Chinese Academy of Sciences</named-content>; <abbrev xmlns:xlink="http://www.w3.org/1999/xlink" content-type="institution" xlink:title="Nakdonggang National Institute of Biological Resources" id="ABBRID0EMHAC" xlink:type="simple">NNIBR</abbrev>, Nakdonggang National Institute of Biological Resources; <named-content xmlns:xlink="http://www.w3.org/1999/xlink" content-type="dwc:institutional_code" xlink:type="simple">NSMT</named-content>, <named-content xmlns:xlink="http://www.w3.org/1999/xlink" xlink:type="simple" content-type="institution" xlink:href="http://grbio.org/institution/national-science-museum-natural-history">National Museum of Nature and Science, Tokyo</named-content>.</p></caption><table id="TID0EIEAC" rules="all"><tbody><tr><th rowspan="2" colspan="1">Species</th><th rowspan="2" colspan="1">Voucher or isolate #</th><th rowspan="2" colspan="1">Locality or country</th><th rowspan="1" colspan="4">INSDC #</th></tr><tr><th rowspan="1" colspan="1">28S</th><th rowspan="1" colspan="1">Histone H3</th><th rowspan="1" colspan="1">
                  <abbrev xmlns:xlink="http://www.w3.org/1999/xlink" xlink:title="cytochrome c oxidase subunit I" id="ABBRID0ESIAC" xlink:type="simple">COI</abbrev>
                </th><th rowspan="1" colspan="1">16S</th></tr><tr><td rowspan="1" colspan="7">
                  <italic><tp:taxon-name><tp:taxon-name-part taxon-name-part-type="genus" reg="Pseudocrangonyx">Pseudocrangonyx</tp:taxon-name-part></tp:taxon-name></italic>
                </td></tr><tr><td rowspan="1" colspan="1">
                  <italic><tp:taxon-name><tp:taxon-name-part taxon-name-part-type="genus" reg="Pseudocrangonyx">P.</tp:taxon-name-part> <tp:taxon-name-part taxon-name-part-type="species" reg="daejeonensis">daejeonensis</tp:taxon-name-part></tp:taxon-name></italic> sp. n.</td><td rowspan="1" colspan="1">NNIBRIV1 (Holotype)</td><td rowspan="1" colspan="1">Daejeon, Korea</td><td rowspan="1" colspan="1"><ext-link xmlns:xlink="http://www.w3.org/1999/xlink" ext-link-type="gen" xlink:href="LC322136" xlink:type="simple">LC322136</ext-link>*</td><td rowspan="1" colspan="1"><ext-link xmlns:xlink="http://www.w3.org/1999/xlink" ext-link-type="gen" xlink:href="LC322138" xlink:type="simple">LC322138</ext-link>*</td><td rowspan="1" colspan="1"><ext-link xmlns:xlink="http://www.w3.org/1999/xlink" ext-link-type="gen" xlink:href="LC322137" xlink:type="simple">LC322137</ext-link>*</td><td rowspan="1" colspan="1"><ext-link xmlns:xlink="http://www.w3.org/1999/xlink" ext-link-type="gen" xlink:href="LC322135" xlink:type="simple">LC322135</ext-link>*</td></tr><tr><td rowspan="1" colspan="1">
                  <italic><tp:taxon-name><tp:taxon-name-part taxon-name-part-type="genus" reg="Pseudocrangonyx">P.</tp:taxon-name-part> <tp:taxon-name-part taxon-name-part-type="species" reg="daejeonensis">daejeonensis</tp:taxon-name-part></tp:taxon-name></italic> sp. n.</td><td rowspan="1" colspan="1">NNIBRIV2 (Paratype)</td><td rowspan="1" colspan="1">Daejeon, Korea</td><td rowspan="1" colspan="1"/><td rowspan="1" colspan="1"><ext-link xmlns:xlink="http://www.w3.org/1999/xlink" ext-link-type="gen" xlink:href="LC322143" xlink:type="simple">LC322143</ext-link>*</td><td rowspan="1" colspan="1"/><td rowspan="1" colspan="1"/></tr><tr><td rowspan="1" colspan="1">
                  <italic><tp:taxon-name><tp:taxon-name-part taxon-name-part-type="genus" reg="Pseudocrangonyx">P.</tp:taxon-name-part> <tp:taxon-name-part taxon-name-part-type="species" reg="daejeonensis">daejeonensis</tp:taxon-name-part></tp:taxon-name></italic> sp. n.</td><td rowspan="1" colspan="1">NNIBRIV3 (Paratype)</td><td rowspan="1" colspan="1">Daejeon, Korea</td><td rowspan="1" colspan="1"><ext-link xmlns:xlink="http://www.w3.org/1999/xlink" ext-link-type="gen" xlink:href="LC322140" xlink:type="simple">LC322140</ext-link>*</td><td rowspan="1" colspan="1"><ext-link xmlns:xlink="http://www.w3.org/1999/xlink" ext-link-type="gen" xlink:href="LC322142" xlink:type="simple">LC322142</ext-link>*</td><td rowspan="1" colspan="1"><ext-link xmlns:xlink="http://www.w3.org/1999/xlink" ext-link-type="gen" xlink:href="LC322141" xlink:type="simple">LC322141</ext-link>*</td><td rowspan="1" colspan="1"><ext-link xmlns:xlink="http://www.w3.org/1999/xlink" ext-link-type="gen" xlink:href="LC322139" xlink:type="simple">LC322139</ext-link>*</td></tr><tr><td rowspan="1" colspan="1">
                  <italic><tp:taxon-name><tp:taxon-name-part taxon-name-part-type="genus" reg="Pseudocrangonyx">P.</tp:taxon-name-part> <tp:taxon-name-part taxon-name-part-type="species" reg="gudariensis">gudariensis</tp:taxon-name-part></tp:taxon-name></italic>
                </td><td rowspan="1" colspan="1">
                  <named-content xmlns:xlink="http://www.w3.org/1999/xlink" content-type="dwc:institutional_code" xlink:type="simple">NSMT</named-content>-Cr 24605</td><td rowspan="1" colspan="1">Aomori, Japan</td><td rowspan="1" colspan="1"><ext-link xmlns:xlink="http://www.w3.org/1999/xlink" ext-link-type="gen" xlink:href="LC171498" xlink:type="simple">LC171498</ext-link></td><td rowspan="1" colspan="1"><ext-link xmlns:xlink="http://www.w3.org/1999/xlink" ext-link-type="gen" xlink:href="LC171500" xlink:type="simple">LC171500</ext-link></td><td rowspan="1" colspan="1"><ext-link xmlns:xlink="http://www.w3.org/1999/xlink" ext-link-type="gen" xlink:href="LC171499" xlink:type="simple">LC171499</ext-link></td><td rowspan="1" colspan="1"><ext-link xmlns:xlink="http://www.w3.org/1999/xlink" ext-link-type="gen" xlink:href="LC171497" xlink:type="simple">LC171497</ext-link></td></tr><tr><td rowspan="1" colspan="1">
                  <italic><tp:taxon-name><tp:taxon-name-part taxon-name-part-type="genus" reg="Pseudocrangonyx">P.</tp:taxon-name-part> <tp:taxon-name-part taxon-name-part-type="species" reg="yezonis">yezonis</tp:taxon-name-part></tp:taxon-name></italic>
                </td><td rowspan="1" colspan="1">G1280</td><td rowspan="1" colspan="1">Hokkaido, Japan</td><td rowspan="1" colspan="1"><ext-link xmlns:xlink="http://www.w3.org/1999/xlink" ext-link-type="gen" xlink:href="LC171518" xlink:type="simple">LC171518</ext-link></td><td rowspan="1" colspan="1"><ext-link xmlns:xlink="http://www.w3.org/1999/xlink" ext-link-type="gen" xlink:href="LC171520" xlink:type="simple">LC171520</ext-link></td><td rowspan="1" colspan="1"><ext-link xmlns:xlink="http://www.w3.org/1999/xlink" ext-link-type="gen" xlink:href="LC171519" xlink:type="simple">LC171519</ext-link></td><td rowspan="1" colspan="1"><ext-link xmlns:xlink="http://www.w3.org/1999/xlink" ext-link-type="gen" xlink:href="LC171517" xlink:type="simple">LC171517</ext-link></td></tr><tr><td rowspan="1" colspan="1">
                  <italic><tp:taxon-name><tp:taxon-name-part taxon-name-part-type="genus" reg="Pseudocrangonyx">P.</tp:taxon-name-part> <tp:taxon-name-part taxon-name-part-type="species" reg="yezonis">yezonis</tp:taxon-name-part></tp:taxon-name></italic>
                </td><td rowspan="1" colspan="1">G1279</td><td rowspan="1" colspan="1">Akita, Japan</td><td rowspan="1" colspan="1"><ext-link xmlns:xlink="http://www.w3.org/1999/xlink" ext-link-type="gen" xlink:href="LC171514" xlink:type="simple">LC171514</ext-link></td><td rowspan="1" colspan="1"><ext-link xmlns:xlink="http://www.w3.org/1999/xlink" ext-link-type="gen" xlink:href="LC171516" xlink:type="simple">LC171516</ext-link></td><td rowspan="1" colspan="1"><ext-link xmlns:xlink="http://www.w3.org/1999/xlink" ext-link-type="gen" xlink:href="LC171515" xlink:type="simple">LC171515</ext-link></td><td rowspan="1" colspan="1"><ext-link xmlns:xlink="http://www.w3.org/1999/xlink" ext-link-type="gen" xlink:href="LC171513" xlink:type="simple">LC171513</ext-link></td></tr><tr><td rowspan="1" colspan="1">
                  <italic><tp:taxon-name><tp:taxon-name-part taxon-name-part-type="genus" reg="Pseudocrangonyx">Pseudocrangonyx</tp:taxon-name-part></tp:taxon-name></italic> sp. 1</td><td rowspan="1" colspan="1">G400</td><td rowspan="1" colspan="1">Iwate, Japan</td><td rowspan="1" colspan="1"/><td rowspan="1" colspan="1"/><td rowspan="1" colspan="1"/><td rowspan="1" colspan="1"><ext-link xmlns:xlink="http://www.w3.org/1999/xlink" ext-link-type="gen" xlink:href="LC171479" xlink:type="simple">LC171479</ext-link></td></tr><tr><td rowspan="1" colspan="1">
                  <italic><tp:taxon-name><tp:taxon-name-part taxon-name-part-type="genus" reg="Pseudocrangonyx">Pseudocrangonyx</tp:taxon-name-part></tp:taxon-name></italic> sp. 1</td><td rowspan="1" colspan="1">G1281</td><td rowspan="1" colspan="1">Iwate, Japan</td><td rowspan="1" colspan="1"/><td rowspan="1" colspan="1"/><td rowspan="1" colspan="1"/><td rowspan="1" colspan="1"><ext-link xmlns:xlink="http://www.w3.org/1999/xlink" ext-link-type="gen" xlink:href="LC171521" xlink:type="simple">LC171521</ext-link></td></tr><tr><td rowspan="1" colspan="1">
                  <italic><tp:taxon-name><tp:taxon-name-part taxon-name-part-type="genus" reg="Pseudocrangonyx">Pseudocrangonyx</tp:taxon-name-part></tp:taxon-name></italic> sp. 2</td><td rowspan="1" colspan="1">G1283</td><td rowspan="1" colspan="1">Okayama, Japan</td><td rowspan="1" colspan="1"><ext-link xmlns:xlink="http://www.w3.org/1999/xlink" ext-link-type="gen" xlink:href="LC171525" xlink:type="simple">LC171525</ext-link></td><td rowspan="1" colspan="1"><ext-link xmlns:xlink="http://www.w3.org/1999/xlink" ext-link-type="gen" xlink:href="LC171527" xlink:type="simple">LC171527</ext-link></td><td rowspan="1" colspan="1"><ext-link xmlns:xlink="http://www.w3.org/1999/xlink" ext-link-type="gen" xlink:href="LC171526" xlink:type="simple">LC171526</ext-link></td><td rowspan="1" colspan="1"><ext-link xmlns:xlink="http://www.w3.org/1999/xlink" ext-link-type="gen" xlink:href="LC171524" xlink:type="simple">LC171524</ext-link></td></tr><tr><td rowspan="1" colspan="1">
                  <italic><tp:taxon-name><tp:taxon-name-part taxon-name-part-type="genus" reg="Pseudocrangonyx">Pseudocrangonyx</tp:taxon-name-part></tp:taxon-name></italic> sp. 2</td><td rowspan="1" colspan="1">G1277</td><td rowspan="1" colspan="1">Yamaguchi, Japan</td><td rowspan="1" colspan="1"><ext-link xmlns:xlink="http://www.w3.org/1999/xlink" ext-link-type="gen" xlink:href="LC171506" xlink:type="simple">LC171506</ext-link></td><td rowspan="1" colspan="1"><ext-link xmlns:xlink="http://www.w3.org/1999/xlink" ext-link-type="gen" xlink:href="LC171508" xlink:type="simple">LC171508</ext-link></td><td rowspan="1" colspan="1"><ext-link xmlns:xlink="http://www.w3.org/1999/xlink" ext-link-type="gen" xlink:href="LC171507" xlink:type="simple">LC171507</ext-link></td><td rowspan="1" colspan="1"><ext-link xmlns:xlink="http://www.w3.org/1999/xlink" ext-link-type="gen" xlink:href="LC171505" xlink:type="simple">LC171505</ext-link></td></tr><tr><td rowspan="1" colspan="1">
                  <italic><tp:taxon-name><tp:taxon-name-part taxon-name-part-type="genus" reg="Pseudocrangonyx">Pseudocrangonyx</tp:taxon-name-part></tp:taxon-name></italic> sp. 2</td><td rowspan="1" colspan="1">G1278</td><td rowspan="1" colspan="1">Yamaguchi, Japan</td><td rowspan="1" colspan="1"><ext-link xmlns:xlink="http://www.w3.org/1999/xlink" ext-link-type="gen" xlink:href="LC171510" xlink:type="simple">LC171510</ext-link></td><td rowspan="1" colspan="1"><ext-link xmlns:xlink="http://www.w3.org/1999/xlink" ext-link-type="gen" xlink:href="LC171512" xlink:type="simple">LC171512</ext-link></td><td rowspan="1" colspan="1"><ext-link xmlns:xlink="http://www.w3.org/1999/xlink" ext-link-type="gen" xlink:href="LC171511" xlink:type="simple">LC171511</ext-link></td><td rowspan="1" colspan="1"><ext-link xmlns:xlink="http://www.w3.org/1999/xlink" ext-link-type="gen" xlink:href="LC171509" xlink:type="simple">LC171509</ext-link></td></tr><tr><td rowspan="1" colspan="1">
                  <italic><tp:taxon-name><tp:taxon-name-part taxon-name-part-type="genus" reg="Pseudocrangonyx">Pseudocrangonyx</tp:taxon-name-part></tp:taxon-name></italic> sp. 3</td><td rowspan="1" colspan="1">G404</td><td rowspan="1" colspan="1">Shiga, Japan</td><td rowspan="1" colspan="1"><ext-link xmlns:xlink="http://www.w3.org/1999/xlink" ext-link-type="gen" xlink:href="LC171488" xlink:type="simple">LC171488</ext-link></td><td rowspan="1" colspan="1"><ext-link xmlns:xlink="http://www.w3.org/1999/xlink" ext-link-type="gen" xlink:href="LC171489" xlink:type="simple">LC171489</ext-link></td><td rowspan="1" colspan="1"/><td rowspan="1" colspan="1"/></tr><tr><td rowspan="1" colspan="1">
                  <italic><tp:taxon-name><tp:taxon-name-part taxon-name-part-type="genus" reg="Pseudocrangonyx">Pseudocrangonyx</tp:taxon-name-part></tp:taxon-name></italic> sp. 3</td><td rowspan="1" colspan="1">G405</td><td rowspan="1" colspan="1">Shiga, Japan</td><td rowspan="1" colspan="1"><ext-link xmlns:xlink="http://www.w3.org/1999/xlink" ext-link-type="gen" xlink:href="LC171491" xlink:type="simple">LC171491</ext-link></td><td rowspan="1" colspan="1"><ext-link xmlns:xlink="http://www.w3.org/1999/xlink" ext-link-type="gen" xlink:href="LC171493" xlink:type="simple">LC171493</ext-link></td><td rowspan="1" colspan="1"><ext-link xmlns:xlink="http://www.w3.org/1999/xlink" ext-link-type="gen" xlink:href="LC171492" xlink:type="simple">LC171492</ext-link></td><td rowspan="1" colspan="1"><ext-link xmlns:xlink="http://www.w3.org/1999/xlink" ext-link-type="gen" xlink:href="LC171490" xlink:type="simple">LC171490</ext-link></td></tr><tr><td rowspan="1" colspan="1">
                  <italic><tp:taxon-name><tp:taxon-name-part taxon-name-part-type="genus" reg="Pseudocrangonyx">Pseudocrangonyx</tp:taxon-name-part></tp:taxon-name></italic> sp. 3</td><td rowspan="1" colspan="1">G406</td><td rowspan="1" colspan="1">Shiga, Japan</td><td rowspan="1" colspan="1"><ext-link xmlns:xlink="http://www.w3.org/1999/xlink" ext-link-type="gen" xlink:href="LC171495" xlink:type="simple">LC171495</ext-link></td><td rowspan="1" colspan="1"><ext-link xmlns:xlink="http://www.w3.org/1999/xlink" ext-link-type="gen" xlink:href="LC171496" xlink:type="simple">LC171496</ext-link></td><td rowspan="1" colspan="1"/><td rowspan="1" colspan="1"><ext-link xmlns:xlink="http://www.w3.org/1999/xlink" ext-link-type="gen" xlink:href="LC171494" xlink:type="simple">LC171494</ext-link></td></tr><tr><td rowspan="1" colspan="1">
                  <italic><tp:taxon-name><tp:taxon-name-part taxon-name-part-type="genus" reg="Pseudocrangonyx">Pseudocrangonyx</tp:taxon-name-part></tp:taxon-name></italic> sp. 4</td><td rowspan="1" colspan="1">G1282</td><td rowspan="1" colspan="1">Shiga, Japan</td><td rowspan="1" colspan="1"/><td rowspan="1" colspan="1"><ext-link xmlns:xlink="http://www.w3.org/1999/xlink" ext-link-type="gen" xlink:href="LC171523" xlink:type="simple">LC171523</ext-link></td><td rowspan="1" colspan="1"/><td rowspan="1" colspan="1"><ext-link xmlns:xlink="http://www.w3.org/1999/xlink" ext-link-type="gen" xlink:href="LC171522" xlink:type="simple">LC171522</ext-link></td></tr><tr><td rowspan="1" colspan="1">
                  <italic><tp:taxon-name><tp:taxon-name-part taxon-name-part-type="genus" reg="Pseudocrangonyx">Pseudocrangonyx</tp:taxon-name-part></tp:taxon-name></italic> sp. 5</td><td rowspan="1" colspan="1">G402</td><td rowspan="1" colspan="1">Shimane, Japan</td><td rowspan="1" colspan="1"><ext-link xmlns:xlink="http://www.w3.org/1999/xlink" ext-link-type="gen" xlink:href="LC171485" xlink:type="simple">LC171485</ext-link></td><td rowspan="1" colspan="1"><ext-link xmlns:xlink="http://www.w3.org/1999/xlink" ext-link-type="gen" xlink:href="LC171487" xlink:type="simple">LC171487</ext-link></td><td rowspan="1" colspan="1"><ext-link xmlns:xlink="http://www.w3.org/1999/xlink" ext-link-type="gen" xlink:href="LC171486" xlink:type="simple">LC171486</ext-link></td><td rowspan="1" colspan="1"><ext-link xmlns:xlink="http://www.w3.org/1999/xlink" ext-link-type="gen" xlink:href="LC171484" xlink:type="simple">LC171484</ext-link></td></tr><tr><td rowspan="1" colspan="1">
                  <italic><tp:taxon-name><tp:taxon-name-part taxon-name-part-type="genus" reg="Pseudocrangonyx">Pseudocrangonyx</tp:taxon-name-part></tp:taxon-name></italic> sp. 5</td><td rowspan="1" colspan="1">G401</td><td rowspan="1" colspan="1">Shimane, Japan</td><td rowspan="1" colspan="1"><ext-link xmlns:xlink="http://www.w3.org/1999/xlink" ext-link-type="gen" xlink:href="LC171481" xlink:type="simple">LC171481</ext-link></td><td rowspan="1" colspan="1"><ext-link xmlns:xlink="http://www.w3.org/1999/xlink" ext-link-type="gen" xlink:href="LC171483" xlink:type="simple">LC171483</ext-link></td><td rowspan="1" colspan="1"><ext-link xmlns:xlink="http://www.w3.org/1999/xlink" ext-link-type="gen" xlink:href="LC171482" xlink:type="simple">LC171482</ext-link></td><td rowspan="1" colspan="1"><ext-link xmlns:xlink="http://www.w3.org/1999/xlink" ext-link-type="gen" xlink:href="LC171480" xlink:type="simple">LC171480</ext-link></td></tr><tr><td rowspan="1" colspan="1">
                  <italic><tp:taxon-name><tp:taxon-name-part taxon-name-part-type="genus" reg="Pseudocrangonyx">Pseudocrangonyx</tp:taxon-name-part></tp:taxon-name></italic> sp. 5</td><td rowspan="1" colspan="1">G1271</td><td rowspan="1" colspan="1">Kagawa, Japan</td><td rowspan="1" colspan="1"><ext-link xmlns:xlink="http://www.w3.org/1999/xlink" ext-link-type="gen" xlink:href="LC171502" xlink:type="simple">LC171502</ext-link></td><td rowspan="1" colspan="1"><ext-link xmlns:xlink="http://www.w3.org/1999/xlink" ext-link-type="gen" xlink:href="LC171504" xlink:type="simple">LC171504</ext-link></td><td rowspan="1" colspan="1"><ext-link xmlns:xlink="http://www.w3.org/1999/xlink" ext-link-type="gen" xlink:href="LC171503" xlink:type="simple">LC171503</ext-link></td><td rowspan="1" colspan="1"><ext-link xmlns:xlink="http://www.w3.org/1999/xlink" ext-link-type="gen" xlink:href="LC171501" xlink:type="simple">LC171501</ext-link></td></tr><tr><td rowspan="1" colspan="1">
                  <italic><tp:taxon-name><tp:taxon-name-part taxon-name-part-type="genus" reg="Pseudocrangonyx">Pseudocrangonyx</tp:taxon-name-part></tp:taxon-name></italic> sp. 5</td><td rowspan="1" colspan="1">G1295</td><td rowspan="1" colspan="1">Kochi, Japan</td><td rowspan="1" colspan="1"><ext-link xmlns:xlink="http://www.w3.org/1999/xlink" ext-link-type="gen" xlink:href="LC171533" xlink:type="simple">LC171533</ext-link></td><td rowspan="1" colspan="1"><ext-link xmlns:xlink="http://www.w3.org/1999/xlink" ext-link-type="gen" xlink:href="LC171535" xlink:type="simple">LC171535</ext-link></td><td rowspan="1" colspan="1"><ext-link xmlns:xlink="http://www.w3.org/1999/xlink" ext-link-type="gen" xlink:href="LC171534" xlink:type="simple">LC171534</ext-link></td><td rowspan="1" colspan="1"><ext-link xmlns:xlink="http://www.w3.org/1999/xlink" ext-link-type="gen" xlink:href="LC171532" xlink:type="simple">LC171532</ext-link></td></tr><tr><td rowspan="1" colspan="1">
                  <italic><tp:taxon-name><tp:taxon-name-part taxon-name-part-type="genus" reg="Pseudocrangonyx">Pseudocrangonyx</tp:taxon-name-part></tp:taxon-name></italic> sp. 5</td><td rowspan="1" colspan="1">G1296</td><td rowspan="1" colspan="1">Kochi, Japan</td><td rowspan="1" colspan="1"><ext-link xmlns:xlink="http://www.w3.org/1999/xlink" ext-link-type="gen" xlink:href="LC171537" xlink:type="simple">LC171537</ext-link></td><td rowspan="1" colspan="1"><ext-link xmlns:xlink="http://www.w3.org/1999/xlink" ext-link-type="gen" xlink:href="LC171539" xlink:type="simple">LC171539</ext-link></td><td rowspan="1" colspan="1"><ext-link xmlns:xlink="http://www.w3.org/1999/xlink" ext-link-type="gen" xlink:href="LC171538" xlink:type="simple">LC171538</ext-link></td><td rowspan="1" colspan="1"><ext-link xmlns:xlink="http://www.w3.org/1999/xlink" ext-link-type="gen" xlink:href="LC171536" xlink:type="simple">LC171536</ext-link></td></tr><tr><td rowspan="1" colspan="1">
                  <italic><tp:taxon-name><tp:taxon-name-part taxon-name-part-type="genus" reg="Pseudocrangonyx">Pseudocrangonyx</tp:taxon-name-part></tp:taxon-name></italic> sp. 5</td><td rowspan="1" colspan="1">G1294</td><td rowspan="1" colspan="1">Ehime, Japan</td><td rowspan="1" colspan="1"><ext-link xmlns:xlink="http://www.w3.org/1999/xlink" ext-link-type="gen" xlink:href="LC171529" xlink:type="simple">LC171529</ext-link></td><td rowspan="1" colspan="1"><ext-link xmlns:xlink="http://www.w3.org/1999/xlink" ext-link-type="gen" xlink:href="LC171531" xlink:type="simple">LC171531</ext-link></td><td rowspan="1" colspan="1"><ext-link xmlns:xlink="http://www.w3.org/1999/xlink" ext-link-type="gen" xlink:href="LC171530" xlink:type="simple">LC171530</ext-link></td><td rowspan="1" colspan="1"><ext-link xmlns:xlink="http://www.w3.org/1999/xlink" ext-link-type="gen" xlink:href="LC171528" xlink:type="simple">LC171528</ext-link></td></tr><tr><td rowspan="1" colspan="1">
                  <italic><tp:taxon-name><tp:taxon-name-part taxon-name-part-type="genus" reg="Pseudocrangonyx">Pseudocrangonyx</tp:taxon-name-part></tp:taxon-name></italic> sp. 6</td><td rowspan="1" colspan="1">G1297</td><td rowspan="1" colspan="1">Gifu, Japan</td><td rowspan="1" colspan="1"><ext-link xmlns:xlink="http://www.w3.org/1999/xlink" ext-link-type="gen" xlink:href="LC171541" xlink:type="simple">LC171541</ext-link></td><td rowspan="1" colspan="1"><ext-link xmlns:xlink="http://www.w3.org/1999/xlink" ext-link-type="gen" xlink:href="LC171543" xlink:type="simple">LC171543</ext-link></td><td rowspan="1" colspan="1"><ext-link xmlns:xlink="http://www.w3.org/1999/xlink" ext-link-type="gen" xlink:href="LC171542" xlink:type="simple">LC171542</ext-link></td><td rowspan="1" colspan="1"><ext-link xmlns:xlink="http://www.w3.org/1999/xlink" ext-link-type="gen" xlink:href="LC171540" xlink:type="simple">LC171540</ext-link></td></tr><tr><td rowspan="1" colspan="1">
                  <italic><tp:taxon-name><tp:taxon-name-part taxon-name-part-type="genus" reg="Pseudocrangonyx">P.</tp:taxon-name-part> <tp:taxon-name-part taxon-name-part-type="species" reg="holsingeri">holsingeri</tp:taxon-name-part></tp:taxon-name></italic>
                </td><td rowspan="1" colspan="1"/><td rowspan="1" colspan="1">Russian Far East</td><td rowspan="1" colspan="1"><ext-link xmlns:xlink="http://www.w3.org/1999/xlink" ext-link-type="gen" xlink:href="KJ871679" xlink:type="simple">KJ871679</ext-link></td><td rowspan="1" colspan="1"/><td rowspan="1" colspan="1"><ext-link xmlns:xlink="http://www.w3.org/1999/xlink" ext-link-type="gen" xlink:href="KF153111" xlink:type="simple">KF153111</ext-link></td><td rowspan="1" colspan="1"/></tr><tr><td rowspan="1" colspan="1">
                  <italic><tp:taxon-name><tp:taxon-name-part taxon-name-part-type="genus" reg="Pseudocrangonyx">P.</tp:taxon-name-part> <tp:taxon-name-part taxon-name-part-type="species" reg="korkishkoorum">korkishkoorum</tp:taxon-name-part></tp:taxon-name></italic>
                </td><td rowspan="1" colspan="1">B1</td><td rowspan="1" colspan="1">Russian Far East</td><td rowspan="1" colspan="1"><ext-link xmlns:xlink="http://www.w3.org/1999/xlink" ext-link-type="gen" xlink:href="KJ871678" xlink:type="simple">KJ871678</ext-link></td><td rowspan="1" colspan="1"/><td rowspan="1" colspan="1"><ext-link xmlns:xlink="http://www.w3.org/1999/xlink" ext-link-type="gen" xlink:href="KF153107" xlink:type="simple">KF153107</ext-link></td><td rowspan="1" colspan="1"/></tr><tr><td rowspan="1" colspan="1">
                  <italic><tp:taxon-name><tp:taxon-name-part taxon-name-part-type="genus" reg="Pseudocrangonyx">P.</tp:taxon-name-part> <tp:taxon-name-part taxon-name-part-type="species" reg="korkishkoorum">korkishkoorum</tp:taxon-name-part></tp:taxon-name></italic>
                </td><td rowspan="1" colspan="1">B2</td><td rowspan="1" colspan="1">Russian Far East</td><td rowspan="1" colspan="1"/><td rowspan="1" colspan="1"/><td rowspan="1" colspan="1"><ext-link xmlns:xlink="http://www.w3.org/1999/xlink" ext-link-type="gen" xlink:href="KF153108" xlink:type="simple">KF153108</ext-link></td><td rowspan="1" colspan="1"/></tr><tr><td rowspan="1" colspan="1">
                  <italic><tp:taxon-name><tp:taxon-name-part taxon-name-part-type="genus" reg="Pseudocrangonyx">P.</tp:taxon-name-part> <tp:taxon-name-part taxon-name-part-type="species" reg="korkishkoorum">korkishkoorum</tp:taxon-name-part></tp:taxon-name></italic>
                </td><td rowspan="1" colspan="1">B3</td><td rowspan="1" colspan="1">Russian Far East</td><td rowspan="1" colspan="1"/><td rowspan="1" colspan="1"/><td rowspan="1" colspan="1"><ext-link xmlns:xlink="http://www.w3.org/1999/xlink" ext-link-type="gen" xlink:href="KF153109" xlink:type="simple">KF153109</ext-link></td><td rowspan="1" colspan="1"/></tr><tr><td rowspan="1" colspan="1">
                  <italic><tp:taxon-name><tp:taxon-name-part taxon-name-part-type="genus" reg="Pseudocrangonyx">P.</tp:taxon-name-part> <tp:taxon-name-part taxon-name-part-type="species" reg="korkishkoorum">korkishkoorum</tp:taxon-name-part></tp:taxon-name></italic>
                </td><td rowspan="1" colspan="1">N1</td><td rowspan="1" colspan="1">Russian Far East</td><td rowspan="1" colspan="1"><ext-link xmlns:xlink="http://www.w3.org/1999/xlink" ext-link-type="gen" xlink:href="KJ871676" xlink:type="simple">KJ871676</ext-link></td><td rowspan="1" colspan="1"/><td rowspan="1" colspan="1"><ext-link xmlns:xlink="http://www.w3.org/1999/xlink" ext-link-type="gen" xlink:href="KF153105" xlink:type="simple">KF153105</ext-link></td><td rowspan="1" colspan="1"/></tr><tr><td rowspan="1" colspan="1">
                  <italic><tp:taxon-name><tp:taxon-name-part taxon-name-part-type="genus" reg="Pseudocrangonyx">P.</tp:taxon-name-part> <tp:taxon-name-part taxon-name-part-type="species" reg="korkishkoorum">korkishkoorum</tp:taxon-name-part></tp:taxon-name></italic>
                </td><td rowspan="1" colspan="1">N2</td><td rowspan="1" colspan="1">Russian Far East</td><td rowspan="1" colspan="1"><ext-link xmlns:xlink="http://www.w3.org/1999/xlink" ext-link-type="gen" xlink:href="KJ871677" xlink:type="simple">KJ871677</ext-link></td><td rowspan="1" colspan="1"/><td rowspan="1" colspan="1"><ext-link xmlns:xlink="http://www.w3.org/1999/xlink" ext-link-type="gen" xlink:href="KF153106" xlink:type="simple">KF153106</ext-link></td><td rowspan="1" colspan="1"/></tr><tr><td rowspan="1" colspan="1">
                  <italic><tp:taxon-name><tp:taxon-name-part taxon-name-part-type="genus" reg="Pseudocrangonyx">P.</tp:taxon-name-part> <tp:taxon-name-part taxon-name-part-type="species" reg="kseniae">kseniae</tp:taxon-name-part></tp:taxon-name></italic>
                </td><td rowspan="1" colspan="1"/><td rowspan="1" colspan="1">Russian Far East</td><td rowspan="1" colspan="1"><ext-link xmlns:xlink="http://www.w3.org/1999/xlink" ext-link-type="gen" xlink:href="KJ871675" xlink:type="simple">KJ871675</ext-link></td><td rowspan="1" colspan="1"/><td rowspan="1" colspan="1"><ext-link xmlns:xlink="http://www.w3.org/1999/xlink" ext-link-type="gen" xlink:href="KF153115" xlink:type="simple">KF153115</ext-link></td><td rowspan="1" colspan="1"/></tr><tr><td rowspan="1" colspan="1">
                  <italic><tp:taxon-name><tp:taxon-name-part taxon-name-part-type="genus" reg="Pseudocrangonyx">P.</tp:taxon-name-part> <tp:taxon-name-part taxon-name-part-type="species" reg="susanaensis">susanaensis</tp:taxon-name-part></tp:taxon-name></italic>
                </td><td rowspan="1" colspan="1"/><td rowspan="1" colspan="1">Russian Far East</td><td rowspan="1" colspan="1"/><td rowspan="1" colspan="1"/><td rowspan="1" colspan="1"><ext-link xmlns:xlink="http://www.w3.org/1999/xlink" ext-link-type="gen" xlink:href="KF153113" xlink:type="simple">KF153113</ext-link></td><td rowspan="1" colspan="1"/></tr><tr><td rowspan="1" colspan="1">
                  <italic><tp:taxon-name><tp:taxon-name-part taxon-name-part-type="genus" reg="Pseudocrangonyx">P.</tp:taxon-name-part> <tp:taxon-name-part taxon-name-part-type="species" reg="sympatricus">sympatricus</tp:taxon-name-part></tp:taxon-name></italic>
                </td><td rowspan="1" colspan="1"/><td rowspan="1" colspan="1">Russian Far East</td><td rowspan="1" colspan="1"/><td rowspan="1" colspan="1"/><td rowspan="1" colspan="1"><ext-link xmlns:xlink="http://www.w3.org/1999/xlink" ext-link-type="gen" xlink:href="KF153112" xlink:type="simple">KF153112</ext-link></td><td rowspan="1" colspan="1"/></tr><tr><td rowspan="1" colspan="1">
                  <italic><tp:taxon-name><tp:taxon-name-part taxon-name-part-type="genus" reg="Pseudocrangonyx">P.</tp:taxon-name-part> <tp:taxon-name-part taxon-name-part-type="species" reg="tiunovi">tiunovi</tp:taxon-name-part></tp:taxon-name></italic>
                </td><td rowspan="1" colspan="1"/><td rowspan="1" colspan="1">Russian Far East</td><td rowspan="1" colspan="1"><ext-link xmlns:xlink="http://www.w3.org/1999/xlink" ext-link-type="gen" xlink:href="KJ871674" xlink:type="simple">KJ871674</ext-link></td><td rowspan="1" colspan="1"/><td rowspan="1" colspan="1"><ext-link xmlns:xlink="http://www.w3.org/1999/xlink" ext-link-type="gen" xlink:href="KF153110" xlink:type="simple">KF153110</ext-link></td><td rowspan="1" colspan="1"/></tr><tr><td rowspan="1" colspan="1">
                  <italic><tp:taxon-name><tp:taxon-name-part taxon-name-part-type="genus" reg="Pseudocrangonyx">P.</tp:taxon-name-part> <tp:taxon-name-part taxon-name-part-type="species" reg="elegantulus">elegantulus</tp:taxon-name-part></tp:taxon-name></italic>
                </td><td rowspan="1" colspan="1">
                  <named-content xmlns:xlink="http://www.w3.org/1999/xlink" content-type="dwc:institutional_code" xlink:type="simple">IZCAS</named-content>IZCAS I-A1602-2</td><td rowspan="1" colspan="1">China</td><td rowspan="1" colspan="1"><ext-link xmlns:xlink="http://www.w3.org/1999/xlink" ext-link-type="gen" xlink:href="KY436646" xlink:type="simple">KY436646</ext-link></td><td rowspan="1" colspan="1"/><td rowspan="1" colspan="1"><ext-link xmlns:xlink="http://www.w3.org/1999/xlink" ext-link-type="gen" xlink:href="KY436647" xlink:type="simple">KY436647</ext-link></td><td rowspan="1" colspan="1"/></tr><tr><td rowspan="1" colspan="7">Outgroup</td></tr><tr><td rowspan="1" colspan="1">
                  <italic><tp:taxon-name><tp:taxon-name-part taxon-name-part-type="genus" reg="Crymostygius">Crymostygius</tp:taxon-name-part> <tp:taxon-name-part taxon-name-part-type="species" reg="thingvallensis">thingvallensis</tp:taxon-name-part></tp:taxon-name></italic>
                </td><td rowspan="1" colspan="1"/><td rowspan="1" colspan="1"/><td rowspan="1" colspan="1"/><td rowspan="1" colspan="1"/><td rowspan="1" colspan="1"/><td rowspan="1" colspan="1"><ext-link xmlns:xlink="http://www.w3.org/1999/xlink" ext-link-type="gen" xlink:href="HQ286009" xlink:type="simple">HQ286009</ext-link></td></tr><tr><td rowspan="1" colspan="1">
                  <italic><tp:taxon-name><tp:taxon-name-part taxon-name-part-type="genus" reg="Eocrangonyx">Eocrangonyx</tp:taxon-name-part> <tp:taxon-name-part taxon-name-part-type="species" reg="primoryensis">primoryensis</tp:taxon-name-part></tp:taxon-name></italic>
                </td><td rowspan="1" colspan="1"/><td rowspan="1" colspan="1"/><td rowspan="1" colspan="1"/><td rowspan="1" colspan="1"/><td rowspan="1" colspan="1"/><td rowspan="1" colspan="1"><ext-link xmlns:xlink="http://www.w3.org/1999/xlink" ext-link-type="gen" xlink:href="HQ286011" xlink:type="simple">HQ286011</ext-link></td></tr><tr><td rowspan="1" colspan="1">
                  <italic><tp:taxon-name><tp:taxon-name-part taxon-name-part-type="genus" reg="Crangonyx">Crangonyx</tp:taxon-name-part> <tp:taxon-name-part taxon-name-part-type="species" reg="floridanus">floridanus</tp:taxon-name-part></tp:taxon-name></italic>
                </td><td rowspan="1" colspan="1">G1322</td><td rowspan="1" colspan="1">Chiba, Japan</td><td rowspan="1" colspan="1"><ext-link xmlns:xlink="http://www.w3.org/1999/xlink" ext-link-type="gen" xlink:href="LC171549" xlink:type="simple">LC171549</ext-link></td><td rowspan="1" colspan="1"/><td rowspan="1" colspan="1"><ext-link xmlns:xlink="http://www.w3.org/1999/xlink" ext-link-type="gen" xlink:href="LC171550" xlink:type="simple">LC171550</ext-link></td><td rowspan="1" colspan="1"><ext-link xmlns:xlink="http://www.w3.org/1999/xlink" ext-link-type="gen" xlink:href="LC171548" xlink:type="simple">LC171548</ext-link></td></tr></tbody></table></table-wrap></tp:treatment-sec><ref-list><ref id="B16"><mixed-citation xmlns:xlink="http://www.w3.org/1999/xlink" xlink:type="simple">
          <person-group><name name-style="western"><surname>Tomikawa</surname><given-names>K</given-names></name><name name-style="western"><surname>Nakano</surname><given-names>T</given-names></name><name name-style="western"><surname>Sato</surname><given-names>A</given-names></name><name name-style="western"><surname>Onodera</surname><given-names>Y</given-names></name><name name-style="western"><surname>Ohtaka</surname><given-names>A</given-names></name></person-group> (<year>2016</year>) <article-title>A molecular phylogeny of <italic><tp:taxon-name><tp:taxon-name-part taxon-name-part-type="genus">Pseudocrangonyx</tp:taxon-name-part></tp:taxon-name></italic> from Japan, including a new subterranean species (<tp:taxon-name><tp:taxon-name-part taxon-name-part-type="subphylum">Crustacea</tp:taxon-name-part></tp:taxon-name>, <tp:taxon-name><tp:taxon-name-part taxon-name-part-type="order">Amphipoda</tp:taxon-name-part></tp:taxon-name>, <tp:taxon-name><tp:taxon-name-part taxon-name-part-type="family">Pseudocrangonyctidae</tp:taxon-name-part></tp:taxon-name>).</article-title> <source>Zoosystematics and Evolution</source> <volume>92</volume>: <fpage>187</fpage>–<lpage>202</lpage>. <ext-link xlink:type="simple" ext-link-type="doi" xlink:href="10.3897/zse.92.10176">https://doi.org/10.3897/zse.92.10176</ext-link></mixed-citation></ref><ref id="B20"><mixed-citation xmlns:xlink="http://www.w3.org/1999/xlink" xlink:type="simple">
          <person-group><name name-style="western"><surname>Zhao</surname><given-names>S</given-names></name><name name-style="western"><surname>Hou</surname><given-names>Z</given-names></name></person-group> (<year>2017</year>) <article-title>A new subterranean species of <italic><tp:taxon-name><tp:taxon-name-part taxon-name-part-type="genus">Pseudocrangonyx</tp:taxon-name-part></tp:taxon-name></italic> from China with an identification key to all species of the genus (<tp:taxon-name><tp:taxon-name-part taxon-name-part-type="subphylum">Crustacea</tp:taxon-name-part></tp:taxon-name>, <tp:taxon-name><tp:taxon-name-part taxon-name-part-type="order">Amphipoda</tp:taxon-name-part></tp:taxon-name>, <tp:taxon-name><tp:taxon-name-part taxon-name-part-type="family">Pseudocrangonyctidae</tp:taxon-name-part></tp:taxon-name>).</article-title> <source>ZooKeys</source> <volume>647</volume>: <fpage>1</fpage>–<lpage>22</lpage>. <ext-link xlink:type="simple" ext-link-type="doi" xlink:href="10.3897/zookeys.647.11192">https://doi.org/10.3897/zookeys.647.11192</ext-link></mixed-citation></ref><ref id="B13"><mixed-citation xmlns:xlink="http://www.w3.org/1999/xlink" xlink:type="simple">
          <person-group><name name-style="western"><surname>Sidorov</surname><given-names>D</given-names></name><name name-style="western"><surname>Holsinger</surname><given-names>JR</given-names></name></person-group> (<year>2007</year>) <article-title><italic><tp:taxon-name><tp:taxon-name-part taxon-name-part-type="genus">Procrangonyx</tp:taxon-name-part> <tp:taxon-name-part taxon-name-part-type="species">stygoedincus</tp:taxon-name-part></tp:taxon-name></italic>, a new species of subterranean amphipod (<tp:taxon-name><tp:taxon-name-part taxon-name-part-type="family">Pseudocrangonyctidae</tp:taxon-name-part></tp:taxon-name>) from the Far East of Russia, with remarks on biogeographic relationships.</article-title> <source>Crustaceana</source> <volume>80</volume>: <fpage>417</fpage>–<lpage>430</lpage>. <ext-link xlink:type="simple" ext-link-type="doi" xlink:href="10.1163/156854007780440984">https://doi.org/10.1163/156854007780440984</ext-link></mixed-citation></ref><ref id="B5"><mixed-citation xmlns:xlink="http://www.w3.org/1999/xlink" xlink:type="simple">
          <person-group><name name-style="western"><surname>Kumar</surname><given-names>S</given-names></name><name name-style="western"><surname>Stecher</surname><given-names>G</given-names></name><name name-style="western"><surname>Tamura</surname><given-names>K</given-names></name></person-group> (<year>2016</year>) <article-title>MEGA7: Molecular Evolutionary Genetics Analysis Version 7.0 for bigger datasets.</article-title> <source>Molecular Biology and Evolution</source> <volume>33</volume>: <fpage>1870</fpage>–<lpage>1874</lpage>. <ext-link xlink:type="simple" ext-link-type="doi" xlink:href="10.1093/molbev/msw054">https://doi.org/10.1093/molbev/msw054</ext-link></mixed-citation></ref><ref id="B19"><mixed-citation xmlns:xlink="http://www.w3.org/1999/xlink" xlink:type="simple">
          <person-group><name name-style="western"><surname>Witt</surname><given-names>JDS</given-names></name><name name-style="western"><surname>Threloff</surname><given-names>DL</given-names></name><name name-style="western"><surname>Hebert</surname><given-names>PDN</given-names></name></person-group> (<year>2006</year>) <article-title>DNA barcoding reveals extraordinary cryptic diversity in an amphipod genus: implications for desert spring conservation.</article-title> <source>Molecular Ecology</source> <volume>15</volume>: <fpage>3037</fpage>–<lpage>3082</lpage>. <ext-link xlink:type="simple" ext-link-type="doi" xlink:href="10.1111/j.1365-294X.2006.02999.x">https://doi.org/10.1111/j.1365-294X.2006.02999.x</ext-link></mixed-citation></ref><ref id="B10"><mixed-citation xmlns:xlink="http://www.w3.org/1999/xlink" xlink:type="simple">
          <person-group><name name-style="western"><surname>Rock</surname><given-names>J</given-names></name><name name-style="western"><surname>Ironside</surname><given-names>J</given-names></name><name name-style="western"><surname>Potter</surname><given-names>T</given-names></name><name name-style="western"><surname>Whiteley</surname><given-names>NM</given-names></name><name name-style="western"><surname>Lunt</surname><given-names>DH</given-names></name></person-group> (<year>2007</year>) <article-title>Phylogeography and environmental diversification of a highly adaptable marine amphipod <italic><tp:taxon-name><tp:taxon-name-part taxon-name-part-type="genus">Gammarus</tp:taxon-name-part> <tp:taxon-name-part taxon-name-part-type="species">duebeni</tp:taxon-name-part></tp:taxon-name></italic>.</article-title> <source>Heredity</source> <volume>99</volume>: <fpage>102</fpage>–<lpage>111</lpage>. <ext-link xlink:type="simple" ext-link-type="doi" xlink:href="10.1038/sj.hdy.6800971">https://doi.org/10.1038/sj.hdy.6800971</ext-link></mixed-citation></ref><ref id="B3"><mixed-citation xmlns:xlink="http://www.w3.org/1999/xlink" xlink:type="simple">
          <person-group><name name-style="western"><surname>Hou</surname><given-names>Z</given-names></name><name name-style="western"><surname>Li</surname><given-names>Z</given-names></name><name name-style="western"><surname>Li</surname><given-names>S</given-names></name></person-group> (<year>2009</year>) <article-title>Identifying Chinese species of <italic><tp:taxon-name><tp:taxon-name-part taxon-name-part-type="genus">Gammarus</tp:taxon-name-part></tp:taxon-name></italic> (<tp:taxon-name><tp:taxon-name-part taxon-name-part-type="subphylum">Crustacea</tp:taxon-name-part></tp:taxon-name>: <tp:taxon-name><tp:taxon-name-part taxon-name-part-type="order">Amphipoda</tp:taxon-name-part></tp:taxon-name>) using DNA barcoding.</article-title> <source>Current Zoology</source> <volume>55</volume>: <fpage>158</fpage>–<lpage>164</lpage>.</mixed-citation></ref></ref-list></tp:taxon-treatment>
